# Supplementary material for: Multivariate ordered logistic regression analysis of the postoperative effect of symptomatic discoid lateral meniscus
Source: Arch Orthop Trauma Surg. 2021 Feb 22;141(11):1935–44. doi: 10.1007/s00402-021-03821-3 (PMC8497286; doi:10.1007/s00402-021-03821-3)
Supplement: Supplementary file 2 — Supplementary file2 (XLSX 62 KB) [file 402_2021_3821_MOESM2_ESM.xlsx]

## Sheet: 已恢复_Sheet1
ID	AD	Sex	BMI	Work intensity	Trauma history	Involved knee joint	Age of onset (years)	Symptoms duration (months)	DLM type	Location of DLM tear	Type of DLM tear	Medial meniscus tear	Location of the articular cartilage lesion	Outerbridge grade	KL grade	Type of surgery	Final follow-up time (months)	Ikeuchi classification, preoperative	Ikeuchi classification, Postoperative follow-up(excellent"4",good"3",fair"2",poor"1")	Ikeuchi classification:excellent"3",good "2",fair+poor "1"
1	0000060307	0	20.57	2	1	1	43	6	1	4	2	0	0	0	0	1	114	2	4	3
2	0000090503	1	20.42	0	1	2	17	10	1	1	2	0	0	0	0	1	114	2	4	3
3	0000100083	0	21.09	2	0	2	43	2	1	3	4	0	0	0	0	1	108	2	4	3
4	0000125720	0	25.39	3	1	1	29	240	1	4	2	0	0	0	0	1	108	2	4	3
5	0000197389	0	23.43	2	0	2	42	24	1	4	2	0	0	0	0	1	108	2	4	3
6	0000199827	0	24.89	1	0	1	44	12	1	3	2	0	1	3	1	1	102	2	3	2
7	0000256792	0	19.72	2	1	2	15	24	1	3	2	0	0	0	0	1	101	2	4	3
8	0000340080	0	24.59	2	0	2	42	1	2	3	2	0	0	0	0	1	101	2	3	2
9	0000361332	1	24.68	2	1	2	13	13	1	3	2	0	0	0	0	1	101	2	3	2
10	0000421074	0	15.8	2	0	1	27	12	1	3	4	0	0	0	0	1	100	2	3	2
11	0000430463	0	22.81	0	0	2	11	24	1	4	2	0	0	0	0	1	102	2	4	3
12	0000439537	0	15.97	0	0	2	10	0.2	1	4	1	0	0	0	0	1	102	2	4	3
13	0000602100	1	25.87	2	1	2	24	24	2	3	1	0	2	2	0	1	102	2	3	2
14	0000771613	0	22.04	1	0	1	13	36	1	3	1	0	0	0	0	1	102	2	4	3
15	0000791838	0	24	2	1	1	26	10	1	3	2	0	0	0	1	1	102	2	4	3
16	0000881019	0	27.16	2	0	1	43	12	1	3	1	0	0	0	1	1	101	2	3	2
17	0000988512	0	21.48	1	0	2	22	36	1	3	1	0	0	0	0	1	101	2	4	3
18	0001033536	0	22.67	2	0	1	34	35	1	3	4	0	0	0	0	1	100	2	4	3
19	0001051483	1	21.3	2	1	2	18	5	1	3	2	0	0	0	1	1	98	2	4	3
20	0001061011	0	23.23	2	0	1	42	24	1	3	1	0	0	0	1	1	101.5	2	3	2
21	0001091507	1	27.55	2	1	2	38	1	1	3	5	0	1	3	3	1	101.333	2	4	3
22	0001092318	0	28.67	2	0	2	66	3	1	1	1	0	3	3	3	3	101.3	2	3	2
23	0001100805	0	18.67	0	0	1	10	2	1	4	2	0	0	0	0	1	99.9333	2	4	3
24	0001125054	0	16.67	0	0	1	9	6	1	4	2	0	0	0	0	1	99.7	2	4	3
25	0001138013	0	27.34	2	1	2	35	12	1	3	4	0	0	0	0	1	98.9667	2	3	2
26	0001158596	0	22.68	3	0	2	60	24	1	3	4	0	0	0	0	3	98.9333	2	3	2
27	0001160546	1	22.59	2	0	2	28	1	1	3	4	0	0	0	0	1	98.7667	2	4	3
28	0001160579	0	20.57	2	0	1	33	36	1	3	4	0	0	0	0	1	98.7333	2	4	3
29	0001160586	0	20	1	1	1	22	24	1	0	0	0	0	0	0	1	98.3	2	4	3
30	0001161388	0	19.56	1	1	1	13	3	1	2	1	0	1	1	1	1	98.3	2	4	3
31	0001161482	0	19.56	0	1	2	11	3	1	2	1	0	1	1	1	1	98.2667	2	4	3
32	0001163391	0	17.04	0	1	1	10	36	1	4	1	0	0	0	0	1	98.0667	2	4	3
33	0001163815	1	22.49	2	0	1	28	1	1	0	0	0	1	1	1	1	97.5667	2	4	3
34	0001164612	0	22.31	2	1	1	69	4	1	3	4	0	0	0	0	3	96.3667	2	4	3
35	0001165734	0	19.65	2	0	2	44	3	1	3	5	0	1	4	1	1	95.5333	1	3	2
36	0001169808	1	24.69	2	0	2	20	3	1	3	4	0	0	0	0	1	95.2333	2	4	3
37	0001170079	0	25.24	1	0	2	44	6	1	3	4	0	0	0	0	1	94.8	2	3	2
38	0001170709	0	24.97	1	0	1	42	0.5	1	3	1	0	0	0	0	1	94.5667	1	1	1
39	0001170734	0	21.24	1	0	2	29	12	1	3	1	0	0	0	0	1	93.8	2	4	3
40	0001170735	0	20.03	2	0	1	25	4	1	3	2	0	0	0	0	1	93.6	2	4	3
41	0001171766	0	19.64	1	0	1	18	8	1	3	1	0	0	0	0	1	93.1333	2	4	3
42	0001171880	1	18.37	2	0	1	15	6	1	3	2	0	0	0	0	1	92.9333	2	4	3
43	0001172093	0	26.37	1	0	2	57	24	1	3	4	0	0	0	3	3	92.9333	2	4	3
44	0001172833	0	19.92	3	1	1	43	10	1	3	2	0	0	0	0	1	92.4333	2	4	3
45	0001173776	1	22.21	2	0	2	33	12	1	2	3	0	0	0	0	1	92.2333	2	4	3
46	0001174181	0	18.78	2	0	1	14	8	2	3	5	0	0	0	0	2	92.2333	2	3	2
47	0001175005	0	22.24	2	0	1	43	2	1	3	4	0	0	0	0	1	91.7667	2	3	2
48	0001176110	1	24.61	3	0	1	15	12	2	0	0	0	0	0	0	1	91.7333	2	4	3
49	0001176414	1	23.24	2	0	1	41	12	1	2	3	0	0	0	0	1	91.7	2	4	3
50	0001176552	0	22.01	3	0	1	50	12	2	2	4	0	0	0	0	1	91.4667	2	4	3
51	0001177029	1	24.5	2	0	2	80	3	1	4	4	0	4	3	2	3	91.2667	1	2	1
52	0001177064	0	19.25	1	0	2	19	6	1	1	2	0	0	0	0	1	91.2333	2	4	3
53	0001184653	1	21.97	2	0	2	35	2	2	3	5	0	0	0	0	1	90.8333	2	4	3
54	0001184659	0	25.39	2	0	1	46	8	1	2	1	0	4	3	2	3	90.3667	2	3	2
55	0001189262	0	23.34	2	0	2	48	4	1	0	0	0	0	0	0	1	90.3	2	3	2
56	0001189948	0	18.59	2	0	2	17	12	1	3	2	0	1	1	1	1	89.8333	2	4	3
57	0001199364	1	18.23	0	0	2	8	2	1	3	1	0	0	0	0	1	89.8333	2	4	3
58	0001206696	1	19.28	1	0	2	13	36	1	3	5	0	1	4	2	1	88.9333	2	4	3
59	0001207587	0	25.63	2	0	1	37	11	2	4	1	0	4	2	1	1	88.7	2	3	2
60	0001207885	1	23.22	2	1	1	27	2	1	4	1	0	0	0	0	1	88.5	2	4	3
61	0001208015	1	17.82	0	0	2	9	2	1	3	2	0	0	0	0	1	88.2667	2	4	3
62	0001208020	1	22.15	2	1	1	50	12	1	3	1	1	2	1	0	3	87.7667	2	4	3
63	0001208886	0	23.42	2	0	2	44	12	1	3	1	0	1	1	0	1	87.5333	2	4	3
64	0001210256	0	19.23	0	0	1	18	12	1	3	4	0	0	0	0	1	87.2667	2	4	3
65	0001211800	0	23.43	2	0	2	35	9	1	3	4	0	0	0	0	1	86.7667	2	4	3
66	0001212294	1	22.34	1	0	2	14	120	2	0	0	0	0	0	0	1	86.6333	2	4	3
67	0001213166	0	21.24	2	1	1	26	12	1	3	4	0	0	0	0	1	86.5667	2	4	3
68	0001216201	1	19.12	1	0	1	7	6	1	3	1	0	0	0	0	1	86.4	2	4	3
69	0001216648	0	23.54	2	0	1	42	12	2	2	1	0	0	0	0	1	86.3667	2	3	2
70	0001216688	0	17.48	1	0	1	13	24	1	2	1	0	0	0	0	1	86.1333	2	4	3
71	0001216710	0	18.34	1	0	1	11	36	1	4	1	0	1	1	0	1	86.1667	2	4	3
72	0001216765	0	19.56	1	0	1	17	3	1	2	2	0	0	0	0	1	85.4	2	4	3
73	0001216770	0	24.84	2	0	2	49	120	1	1	1	0	1	1	1	3	85.4	2	4	3
74	0001217397	0	19.45	1	0	1	16	12	2	4	4	0	0	0	0	1	85.1667	2	4	3
75	0001217422	0	24.65	2	0	2	43	1	1	3	2	0	0	0	0	1	85.1667	2	4	3
76	0001217423	0	22.34	1	0	2	35	12	1	4	2	0	0	0	0	1	84.7667	2	4	3
77	0001218616	0	23.23	2	0	1	33	36	2	3	4	0	1	1	1	1	84.7	2	4	3
78	0001218824	1	19.85	3	1	1	14	12	1	1	2	0	1	1	1	1	84.7	2	4	3
79	0001218891	0	23.12	2	1	2	36	1	2	0	0	0	0	0	0	1	84.7333	2	4	3
80	0001218990	0	20.23	1	1	1	23	12	1	3	2	0	0	0	0	1	84.5333	2	4	3
81	0001219466	0	21.32	2	0	2	42	3	1	3	2	0	1	2	1	1	84.5333	2	4	3
82	0001219479	0	22.11	2	0	1	49	2	2	3	1	0	1	1	1	3	84.4667	2	3	2
83	0001219483	0	23.45	2	0	1	35	9	2	3	4	0	1	1	2	1	84.5	2	3	2
84	0001223002	0	19.23	1	0	1	11	24	1	4	2	0	0	0	0	1	84.5	2	4	3
85	0001223836	0	18.78	1	1	1	11	6	1	4	4	0	0	0	0	1	84.0333	2	4	3
86	0001224730	0	20.21	1	1	1	27	1	1	3	2	0	0	0	0	1	84.0667	2	4	3
87	0001228739	0	18.99	1	1	2	22	1	1	3	1	0	4	4	3	1	84.0667	2	4	3
88	0001229208	0	14.88	0	0	1	4	12	1	3	1	0	0	0	0	1	84.0333	2	4	3
89	0001229434	0	23.54	2	1	1	39	12	1	2	2	0	1	1	1	1	83.8333	2	3	2
90	0001229499	1	26.82	1	1	2	20	120	1	4	1	0	0	0	0	1	83.1333	2	3	2
91	0001230065	0	22.24	2	0	2	46	5	2	4	5	0	1	2	1	3	82.9	2	4	3
92	0001235352	0	21.02	1	1	1	28	2	2	3	1	0	1	2	0	1	82.4	2	4	3
93	0001235442	0	24.01	2	0	2	41	36	2	3	1	0	1	2	3	1	82.3667	2	3	2
94	0001236295	0	22.89	1	0	2	43	5	2	0	0	0	0	0	0	1	82.2	2	4	3
95	0001236715	0	22.34	1	1	1	42	6	2	3	1	0	1	1	0	1	81.9667	2	3	2
96	0001276990	0	25.39	3	0	2	61	12	2	0	0	0	1	3	1	3	81.7	1	2	1
97	0001374609	1	23.54	2	1	2	39	12	1	4	2	0	0	0	0	1	81.4333	2	4	3
98	0001375593	1	22.45	3	0	2	52	6	2	3	4	0	0	0	0	3	81.4333	2	3	2
99	0001385669	1	18.78	0	0	1	10	1	1	4	2	0	1	1	0	1	81.2333	2	4	3
100	0001403696	0	19.76	2	0	1	25	0.3	2	2	2	0	1	1	0	1	81	2	4	3
101	0001462592	0	20.56	2	0	2	31	2	1	2	2	0	1	1	0	1	80.8	2	4	3
102	0001473882	1	19.45	1	0	2	15	1	1	2	2	0	1	1	0	1	80.7333	2	4	3
103	0001484869	0	24.45	2	0	2	45	6	1	2	2	0	1	1	0	1	80.5	2	3	2
104	0001519028	0	20.22	2	0	1	30	18	1	3	2	0	1	1	2	1	80.0333	2	4	3
105	0001581366	0	20.34	1	0	1	74	36	2	3	1	1	1	4	2	3	80.1	1	1	1
106	0001628649	0	23.44	2	0	1	39	3	2	4	1	0	0	0	0	1	79.8667	2	4	3
107	0001641691	0	19.01	2	1	1	14	7	2	0	0	0	0	0	0	1	79.8667	2	4	3
108	0001667340	0	18.21	1	0	1	18	24	1	2	2	0	0	0	0	1	79.3667	2	4	3
109	0001687412	0	17.78	2	0	1	15	12	1	3	4	0	0	0	0	1	79.3667	2	4	3
110	0001688983	1	21.56	2	0	1	28	25	1	3	1	0	0	0	0	1	79.3333	2	4	3
111	0001725966	1	19.89	1	1	2	12	24	1	2	1	0	0	0	0	1	79.1333	2	4	3
112	0001770548	0	18.87	1	0	2	11	24	2	4	1	0	0	0	0	1	79.1333	2	4	3
113	0001772924	0	18.89	1	0	2	13	60	1	3	2	0	0	0	0	1	79.1333	2	4	3
114	0001776643	0	18.89	1	0	1	18	12	1	1	2	0	0	0	0	1	79.1333	2	4	3
115	0001781426	0	22.31	2	0	2	47	3	2	4	1	0	0	0	1	3	79.1	2	4	3
116	0001799850	1	21.23	1	0	1	23	12	1	4	2	0	0	0	0	1	79.1	2	4	3
117	0001959330	0	23.12	1	1	1	39	2	2	2	5	0	0	0	0	1	78.2333	2	4	3
118	0002092267	0	17.89	1	1	2	14	12	1	4	1	0	0	0	0	1	77.7667	2	4	3
119	0002165651	0	18.97	1	0	1	11	36	2	1	1	0	0	0	0	1	77.7	2	4	3
120	0002174017	0	19.43	1	0	2	13	12	1	4	1	0	0	0	0	1	77.6667	2	4	3
121	0002191356	0	22.45	1	0	2	36	120	1	4	1	0	0	0	0	3	77.6667	2	3	2
122	0002215927	0	19.89	1	0	1	19	12	1	3	1	0	0	0	0	1	77.6667	2	4	3
123	0002217649	0	22.34	1	1	1	24	1	1	4	1	0	0	0	0	1	77.3	2	4	3
124	0002397285	0	20.12	1	0	1	20	2	1	4	2	0	0	0	0	1	77.2333	2	4	3
125	0002434676	0	21.23	2	0	1	31	3	1	4	2	0	0	0	0	1	77	2	4	3
126	0002539161	0	23.45	2	0	1	41	6	1	4	2	0	0	0	1	1	76.8333	2	4	3
127	0002559307	1	16.78	0	0	1	5	2	2	2	4	0	0	0	0	1	76.7667	2	4	3
128	0002910565	0	20.65	1	1	2	21	120	1	4	1	0	0	0	0	1	76.7667	2	4	3
129	0003047121	0	26.17	2	0	1	54	2	2	4	5	0	1	4	0	3	76.7667	2	4	3
130	0003200187	0	16.74	0	0	1	3	24	1	4	5	0	0	0	0	1	76.6	2	4	3
131	0003692091	1	18.67	1	0	2	16	24	1	3	2	0	0	0	1	1	76.5333	2	4	3
132	0003692091	0	22.45	2	0	2	41	36	1	2	2	0	0	0	0	1	76.3667	2	4	3
133	0003692091	0	17.01	0	1	2	6	2	1	3	2	0	0	0	0	1	76.3667	2	4	3
134	0003888091	0	25.78	2	1	2	53	12	2	1	5	0	1	4	0	3	76.3	1	2	1
135	0003965506	0	24.56	2	1	1	51	36	1	3	5	0	1	1	1	3	76	2	3	2
136	0003965506	1	23.78	2	0	2	40	6	1	3	2	0	0	0	0	1	76.1333	2	4	3
137	0003970625	0	22.9	3	0	2	49	12	1	3	2	0	0	0	0	1	75.8667	2	4	3
138	0004093975	0	25.09	2	0	1	40	8	2	4	2	0	0	0	0	1	75.5667	2	3	2
139	0004129052	0	24.67	2	1	2	48	6	1	1	1	0	0	0	0	1	75.6	2	3	2
140	0004174171	0	22.64	2	0	2	39	6	1	4	1	0	1	4	1	1	75.3667	1	2	1
141	0004211362	0	23.44	2	0	1	50	8	1	4	5	0	1	2	1	3	75.3333	1	2	1
142	0004237344	0	21.23	2	0	2	30	36	2	0	0	0	0	0	0	1	75.3667	2	4	3
143	0004241041	0	28.13	2	0	1	72	6	1	0	0	0	1	2	2	3	75.4333	1	2	1
144	0004278487	0	21.56	1	0	2	21	48	1	4	1	0	4	4	1	1	75.3667	2	3	2
145	0004278943	0	22.02	1	0	1	32	24	1	0	0	0	0	0	0	1	75.3667	2	4	3
146	0004323674	0	27.47	2	0	2	42	156	1	3	5	0	1	4	1	3	75.3667	2	4	3
147	0004366924	1	29.01	2	0	2	23	8	1	4	1	0	2	4	1	1	75.2	2	4	3
148	0004398938	1	20.31	0	0	2	9	1.6	1	3	2	0	0	0	0	1	75.1333	2	4	3
149	0004471599	0	18.97	0	1	2	10	4	1	3	2	0	0	0	0	1	74.9667	2	4	3
150	0004547826	0	23.12	2	0	1	38	12	1	4	2	0	3	4	1	1	74.7333	1	2	1
151	0004719539	0	22.06	2	1	1	42	5	1	0	0	0	0	0	0	1	74.6667	2	4	3
152	0004984836	0	21.23	2	0	1	31	2	1	4	2	0	1	1	1	1	74.4333	2	3	2
153	0005153757	0	22.72	2	0	1	35	24	2	4	5	0	1	4	1	1	74.4	2	4	3
154	0005206959	1	20.12	1	1	2	19	4	2	3	2	0	0	0	0	1	73.8	2	4	3
155	0005248358	0	21.32	2	0	1	32	12	1	3	2	0	0	0	0	1	73.8	2	4	3
156	0005363119	0	19.78	1	0	2	16	5	1	3	2	0	0	0	0	1	73.5	2	4	3
157	0005377426	0	18.79	1	1	1	13	6	2	3	4	0	0	0	0	1	73.5	2	4	3
158	0005381330	0	21.4	1	0	1	8	60	1	3	2	0	0	0	0	1	73.5667	2	4	3
159	0005426566	0	23.44	2	0	2	43	12	2	1	1	0	0	0	0	1	73.3333	2	3	2
160	0005444514	0	24.23	1	0	2	41	12	2	1	1	0	0	0	0	1	73.3333	2	4	3
161	0005452318	0	20.12	1	0	2	24	42	2	3	2	0	0	0	0	1	73.3333	1	4	3
162	0005534939	0	19.98	1	0	1	16	6	1	0	0	0	0	0	0	1	72.8333	2	4	3
163	0005570848	1	18.67	0	0	1	5	12	1	3	1	0	0	0	0	1	72.8333	2	4	3
164	0005572883	0	22.34	2	0	2	18	242	2	3	1	0	0	0	0	1	72.3333	2	3	2
165	0005613670	0	21.79	2	0	2	46	11	1	4	1	0	0	0	0	1	71.9333	2	4	3
166	0005658538	0	23.43	2	0	1	50	1	1	3	2	0	0	0	0	3	71.6667	2	3	2
167	0005665266	0	24.16	4	1	1	44	5	1	3	1	0	1	2	1	1	71.7	2	4	3
168	0005667285	0	21.45	1	0	2	22	7	1	1	1	0	0	0	0	1	71.4667	2	1	1
169	0005702162	0	19.73	1	1	2	36	0.15	1	4	2	0	0	0	0	1	71.2333	2	4	3
170	0005733995	0	18.43	1	0	1	23	88	1	4	2	0	0	0	0	1	71	2	4	3
171	0005764665	0	23.44	2	0	2	62	2	1	0	0	0	2	4	3	3	70.9667	1	2	1
172	0005765778	0	21.45	2	1	1	19	4	1	4	5	0	0	0	0	1	70.7667	2	4	3
173	0005847736	0	24.78	2	1	1	32	49	1	4	5	0	0	0	0	1	70.3	2	4	3
174	0005871639	1	23.88	2	0	1	43	8	1	3	1	0	0	0	0	1	70.2333	2	4	3
175	0005879876	0	23.73	2	1	2	66	3	1	3	5	0	4	3	3	3	70.3	1	1	1
176	0005904868	1	19.87	1	1	2	23	3	1	3	5	0	0	0	0	1	69.7667	2	4	3
177	0005921235	1	18.73	0	0	2	11	0.7	1	4	1	0	0	0	0	1	69.8333	2	4	3
178	0005949463	0	24.45	2	1	2	31	24.5	1	2	5	0	1	1	0	1	69.5333	2	3	2
179	0005961265	0	32.22	2	0	1	59	16	1	4	5	0	4	3	2	1	69.6	1	2	1
180	0005976889	1	24.41	2	1	2	74	60.5	1	4	1	0	2	4	3	3	69.3667	1	1	1
181	0006043627	0	24.54	2	0	1	46	6	1	3	4	0	0	0	0	1	68.6667	2	4	3
182	0006074640	1	21.23	2	1	1	23	6	2	4	1	0	0	0	0	1	68.6333	2	4	3
183	0006108549	0	21.72	1	0	1	44	12	2	1	1	0	0	0	0	1	68.6	2	3	2
184	0006163238	0	24.34	2	1	2	49	9	1	3	5	0	0	0	0	1	68.4	2	4	3
185	0006168948	0	20.12	2	1	2	15	48	1	3	2	0	0	0	0	1	68.4333	2	4	3
186	0006186724	0	20.07	1	0	1	18	60	1	3	4	0	1	4	0	1	68.3667	2	4	3
187	0006211141	0	25.97	1	0	2	68	12	1	3	4	0	0	0	1	3	68.4	2	4	3
188	0006218745	0	24.56	2	0	2	52	12	1	4	1	0	0	0	0	1	68.2	2	4	3
189	0006221980	0	22.45	2	1	1	42	3	1	3	1	0	0	0	0	1	67.9667	2	4	3
190	0006225662	0	17.81	0	0	1	8	8	1	3	1	0	0	0	0	1	67.9667	2	4	3
191	0006225805	0	20.92	1	1	2	26	180	1	4	1	0	0	0	0	3	67.9	2	3	2
192	0006258496	1	20.23	1	0	2	27	0.3	1	1	4	0	0	0	0	1	67.9667	2	4	3
193	0006261152	1	18.56	1	1	1	17	1	1	2	5	0	0	0	0	1	67.7333	2	4	3
194	0006289993	0	19.78	1	0	2	14	11	1	4	1	0	0	0	0	1	67.4333	2	4	3
195	0006311345	0	20.21	0	1	1	13	2	1	4	1	0	0	0	0	1	67.4333	2	4	3
196	0006327451	0	22.34	2	0	1	28	3	1	4	1	0	0	0	0	1	67.2	2	4	3
197	0006331561	0	19.53	1	0	2	28	6	1	0	0	0	1	2	0	1	67	2	4	3
198	0006363355	0	23.54	2	0	2	40	125	1	3	1	0	0	0	0	3	67	2	4	3
199	0006369486	0	22.43	2	0	2	44	5	1	4	2	0	0	0	0	1	66.9667	2	4	3
200	0006371431	1	18.87	1	1	2	13	12	1	4	1	0	0	0	0	1	66.9667	2	4	3
201	0006383146	0	20.69	2	0	2	60	48	1	0	0	0	0	0	1	3	66.7667	2	4	3
202	0006410124	0	20.45	1	0	2	29	3	1	3	1	0	0	0	0	1	66.2667	2	4	3
203	0006426112	1	21.45	0	0	1	80	12	1	3	5	1	1	4	3	1	66.2667	2	4	3
204	0006438412	0	23.67	2	0	1	52	36	1	0	0	0	0	0	2	1	66.2667	2	4	3
205	0006480007	1	23.88	2	1	2	42	1	1	4	5	0	1	3	2	1	66.1	2	3	2
206	0006482296	0	18.89	1	0	1	24	7	1	4	5	0	0	0	0	1	66.0333	2	4	3
207	0006556570	0	18.16	1	0	1	50	120	1	4	2	0	0	0	0	3	66.1	2	3	2
208	0006561569	0	21.34	2	0	2	43	2	1	4	2	0	0	0	0	1	65.8667	2	4	3
209	0006579380	0	18.82	1	0	2	26	1	1	2	2	0	0	0	0	1	65.5667	1	2	1
210	0006822790	0	21.23	2	0	1	31	1	1	3	1	0	0	0	0	1	65.1667	2	4	3
211	0006874073	0	24.12	2	0	2	43	2	1	4	2	0	0	0	0	1	65.1	2	4	3
212	0006880547	1	24.85	1	1	1	26	0.3	1	4	1	0	0	0	0	1	65.1	2	4	3
213	0006909533	0	19.23	1	1	2	29	12	1	1	2	0	1	2	1	1	64.8667	2	4	3
214	0006924943	0	20.89	1	1	2	36	0.6	1	4	2	0	0	0	0	1	64.7	2	4	3
215	0006949983	0	29.29	1	0	1	53	30	1	0	0	0	3	4	3	3	64.8667	1	2	1
216	0006952479	1	22.18	1	0	2	20	98	1	4	5	0	0	0	0	1	64.7	2	4	3
217	0006952682	0	18.75	1	1	2	49	3	1	1	5	0	1	2	1	3	64.4667	2	3	2
218	0006975166	0	21.11	2	1	1	46	6	1	4	1	0	0	0	0	1	64.4667	2	4	3
219	0006977669	0	18.78	1	0	2	14	2	1	4	1	0	0	0	0	1	64.4667	2	4	3
220	0006978466	1	20.07	1	0	2	15	12	1	4	1	0	0	0	0	1	61.8333	2	4	3
221	0007010352	0	20.9	2	0	2	39	24	1	4	2	0	0	0	0	1	61.7333	2	3	2
222	0007027482	0	22.06	2	0	2	43	0.3	1	3	2	0	0	0	0	1	61.6	2	4	3
223	0007075236	0	24.98	1	1	1	15	2	1	4	5	0	0	0	0	1	61.6	2	4	3
224	0007100186	0	18.03	1	0	2	14	3	1	4	1	0	0	0	0	1	61.5	2	4	3
225	0007114510	1	21.22	2	0	2	31	14	1	0	0	0	0	0	0	1	61.0333	2	4	3
226	0007120505	0	20.78	1	0	1	27	1	1	4	2	0	0	0	0	1	60.9333	2	4	3
227	0007216187	1	22.04	1	0	1	15	24	1	4	1	0	0	0	0	1	60.9333	2	4	3
228	0007240098	0	22.06	2	0	1	51	10	1	4	5	0	0	0	0	3	60.9	2	4	3
229	0007242071	0	15.61	1	1	2	10	15	1	4	1	0	0	0	0	1	60.9333	2	4	3
230	0007248637	1	16.21	1	0	1	12	21	1	4	1	0	0	0	0	1	60.8	2	4	3
231	0007263683	0	23.44	2	1	2	44	1	1	4	2	0	0	0	0	1	60.4667	2	3	2
232	0007291922	0	24.45	2	0	2	40	42	1	4	5	0	0	0	0	1	60.4333	2	3	2
233	0007295362	0	21.32	2	1	2	60	12	1	3	1	1	1	2	2	1	60.2667	1	2	1
234	0007313937	0	25.54	1	0	2	40	36	1	3	1	0	1	2	2	1	60.2	2	3	2
235	0007359424	1	19.87	1	0	1	16	60	1	4	2	0	0	0	0	1	60.2	2	4	3
236	0007373373	0	21.34	2	1	1	24	4	1	3	5	0	1	2	0	1	60.0333	2	4	3
237	0007379957	0	20.34	1	0	2	15	122	1	4	1	0	0	0	0	1	59.7333	2	4	3
238	0007413694	0	26.32	2	1	1	31	1	1	4	2	0	0	0	0	1	59.7333	2	4	3
239	0007413702	0	22.66	2	0	1	39	12	1	4	2	0	0	0	0	1	60	2	4	3
240	0007452050	0	19.15	1	0	2	45	246	1	0	0	0	3	4	3	3	59.5333	1	2	1
241	0007452447	0	18.96	2	0	1	49	26	1	2	2	0	0	0	0	1	59.4	2	4	3
242	0007485980	0	23.43	2	0	2	43	1	1	4	2	0	1	4	2	1	59.3333	2	3	2
243	0007544791	1	19.78	1	0	2	34	3.5	1	4	2	0	0	0	0	1	59.4	2	4	3
244	0007571359	1	18.78	1	1	1	17	0.3	1	0	0	0	0	0	0	1	59.1	2	4	3
245	0007580251	0	28.72	2	1	2	48	121	1	3	1	0	0	0	0	3	59.0667	2	3	2
246	0007602925	1	21.97	1	1	1	48	12	1	4	1	0	0	0	0	1	58.8	2	4	3
247	0007646189	0	23.23	1	1	1	24	12	1	4	1	0	0	0	0	1	58.7	2	4	3
248	0007656151	1	17.13	1	0	1	15	1	1	4	2	0	0	0	0	1	58.4	2	4	3
249	0007656151	0	28.51	2	0	2	44	12	1	0	0	0	0	0	0	1	58.8	2	3	2
250	0007684780	1	22.06	1	1	2	10	1.6	2	0	0	0	0	0	0	1	58.4	2	4	3
251	0007687955	0	21.36	2	0	2	64	36	1	3	1	0	1	2	2	3	58.2667	2	3	2
252	0007743013	1	23.45	1	0	1	44	7	1	4	2	0	0	0	0	1	58	2	4	3
253	0007756747	1	20.07	2	0	2	56	12	1	4	2	0	0	0	1	1	57.7667	2	4	3
254	0007780354	1	27.82	2	0	1	47	9	1	3	1	0	1	2	2	1	57.8667	2	3	2
255	0007802402	0	27.57	2	0	2	38	156	1	2	1	0	2	2	2	3	57.5333	1	2	1
256	0007804434	1	25.95	2	0	1	43	6	1	3	5	0	1	2	1	1	57.5333	1	2	1
257	0007824625	1	26.03	2	0	1	55	120	1	4	5	0	3	3	2	3	57.2	1	2	1
258	0007831774	0	23.05	1	0	2	31	120	1	4	1	0	1	4	2	1	57.2333	1	2	1
259	0007866040	1	25.87	2	1	1	41	1	1	3	5	0	1	3	0	1	57.1667	2	3	2
260	0007896457	0	20.78	1	0	2	34	4	2	3	2	0	0	0	0	1	57.2	2	4	3
261	0007904475	1	27.68	2	1	1	38	6	1	4	5	0	0	0	0	1	57	2	4	3
262	0007914228	1	24.84	1	0	1	23	7	1	3	1	0	0	0	0	1	56.8333	2	4	3
263	0007918343	1	19.72	1	0	1	31	12	1	0	0	0	0	0	0	1	56.3	2	4	3
264	0007919577	0	20.77	2	0	1	34	45	1	3	1	0	1	3	1	1	56.2333	2	3	2
265	0007926855	1	15.4	0	0	2	11	6	1	3	2	0	0	0	0	1	55.8333	2	4	3
266	0007945986	0	16.02	1	1	1	12	24	1	4	5	0	0	0	0	1	55.8333	2	4	3
267	0007949448	1	19.61	1	0	2	16	12	1	4	2	0	0	0	0	1	55.7667	2	4	3
268	0007962105	0	23.23	2	0	1	43	4	1	3	1	0	0	0	0	1	56.5333	2	4	3
269	0007980422	0	22.6	1	1	2	58	4	1	3	4	0	3	2	2	1	56.0667	2	4	3
270	0007982563	0	20.03	2	0	1	30	24	1	3	2	0	0	0	0	1	55.6667	2	4	3
271	0008001293	1	22.24	2	1	1	35	54	1	4	1	0	1	3	2	1	55.6	2	3	2
272	0008011869	1	18.92	1	1	2	24	3	1	4	1	0	0	0	0	1	55.3333	2	4	3
273	0008051362	0	19.08	1	1	1	26	10	1	4	5	0	0	0	0	1	55.3333	2	4	3
274	0008055878	0	25.81	2	1	1	40	25	1	3	2	0	4	4	3	2	55.2	1	2	1
275	0008063573	0	20.45	2	0	2	48	5	1	3	5	0	0	0	0	1	54.9667	2	4	3
276	0008097070	0	23.63	1	0	1	37	12	1	3	1	0	0	0	0	1	54.9	2	4	3
277	0008106781	0	16.33	1	1	1	26	0.5	1	4	1	0	0	0	0	1	54.8667	2	4	3
278	0008116049	1	24.49	2	0	2	69	7	1	4	4	0	1	2	3	3	54.3333	1	2	1
279	0008120583	0	20.31	1	0	1	14	48	1	4	2	0	0	0	0	1	54.6	2	4	3
280	0008124855	1	20.2	1	0	1	30	27	1	3	5	0	0	0	0	1	54.2667	2	4	3
281	0008126681	0	24.54	2	1	1	50	1	1	3	5	0	0	0	0	3	54.3667	2	3	2
282	0008144173	0	21.03	1	0	2	36	1	1	3	5	0	1	2	1	1	53.9333	2	4	3
283	0008151543	1	29.73	2	1	2	35	1	1	3	1	0	0	0	0	1	53.9667	2	4	3
284	0008154393	0	26.67	1	1	2	41	12	1	3	5	0	1	2	1	1	53.9667	2	4	3
285	0008158922	0	23.44	1	0	2	75	0.6	2	3	2	0	4	4	4	3	53.9667	1	2	1
286	0008160435	0	18.15	1	0	2	39	60	1	4	2	0	0	0	0	1	53.7333	2	4	3
287	0008171822	0	20.32	1	0	1	18	8	1	3	2	0	0	0	0	1	55.5333	2	4	3
288	0008196546	0	23.74	1	0	1	32	60	1	0	0	0	3	2	1	1	58	2	3	2
289	0008218068	0	31.11	1	1	1	62	2	1	4	2	0	1	2	2	3	53.0333	1	1	1
290	0008219390	0	28.15	2	0	2	36	36.5	1	2	2	0	1	2	2	1	53	1	2	1
291	0008236939	1	23.95	2	0	1	44	1	1	4	2	0	0	0	0	1	52.8667	2	4	3
292	0008250481	0	25.56	2	0	1	44	84	1	4	5	0	3	2	2	3	52.8	1	2	1
293	0008253786	1	22.86	1	1	2	29	8	2	4	5	0	0	0	0	1	52.8	2	4	3
294	0008255936	0	18.43	1	0	2	28	12	1	3	2	0	0	0	0	1	52.8	2	4	3
295	0008284558	0	22.83	2	1	2	33	2	1	1	1	0	1	1	0	2	52.4	2	4	3
296	0008312276	0	14.2	0	0	1	6	8	1	0	0	0	0	0	0	1	56	2	4	3
297	0008332935	1	27.64	2	0	1	30	24	1	4	3	0	0	0	0	3	52.1667	2	4	3
298	0008338107	1	23.66	2	0	2	38	24	1	2	2	0	0	0	0	1	51.9333	2	4	3
299	0008349278	1	18.65	1	0	1	14	12	1	4	5	0	0	0	0	1	54.6333	2	4	3
300	0008367524	0	25.08	2	0	1	54	96	1	3	3	0	4	4	3	3	54.2667	2	3	2
301	0008370111	1	20.81	1	0	1	25	3	1	3	4	0	1	2	0	1	54.2667	2	4	3
302	0008392887	1	23.66	1	0	1	23	6	1	3	2	0	0	0	0	2	51.7	2	4	3
303	0008445197	1	29.73	2	1	2	34	12	1	3	5	0	0	0	0	1	53.9667	2	4	3
304	0008465643	0	18	0	0	2	4	2	1	3	1	0	0	0	0	2	53.7	2	4	3
305	0008468417	0	22.1	1	0	2	43	60	1	4	1	0	4	4	2	3	50.9333	2	3	2
306	0008468494	0	23.01	1	0	1	42	9	1	0	0	0	0	0	0	1	50.7	2	4	3
307	0008473362	0	26.37	2	0	1	40	8	1	3	5	0	0	0	0	1	51.6333	2	4	3
308	0008485526	0	20.58	1	0	1	17	132	1	4	1	0	1	2	0	1	52.0667	2	3	2
309	0008486836	0	28.96	2	0	2	51	4	1	4	5	0	4	2	1	1	51.8333	1	2	1
310	0008488221	0	22.48	2	0	1	45	68	1	4	1	0	1	4	2	1	50.4667	2	3	2
311	0008494377	1	15.63	1	0	2	10	2	2	4	1	0	0	0	0	1	49.6	2	4	3
312	0008500282	0	22.04	1	0	2	28	12	1	4	2	0	0	0	0	1	49.6	2	4	3
313	0008523265	0	20.69	1	0	2	12	12	2	3	3	0	0	0	0	1	49.2667	2	4	3
314	0008541556	0	20.69	1	1	2	14	3	1	4	5	0	0	0	0	1	49.0667	2	4	3
315	0008541556	0	19.53	2	0	2	37	2	1	3	4	0	0	0	0	1	49.0667	2	4	3
316	0008547887	0	22.43	1	0	1	49	6	1	3	4	0	4	3	2	1	48.9	2	3	2
317	0008547887	0	33.33	2	0	1	50	12	2	3	2	0	0	0	0	1	48.8	2	4	3
318	0008561793	0	20.4	1	0	1	24	0.5	1	3	2	0	0	0	0	1	49	2	4	3
319	0008586251	1	22.21	2	0	2	39	24	1	3	5	0	0	0	0	1	50.8667	2	4	3
320	0008597362	0	26.56	2	0	2	61	108	2	2	5	1	4	4	3	1	51.2333	1	2	1
321	0008600035	1	23.94	2	0	1	16	6	1	4	4	0	1	3	0	1	49.0333	2	4	3
322	0008648042	1	30.47	1	0	1	32	24	2	3	4	0	1	2	0	1	51.2333	2	4	3
323	0008651378	1	25	1	0	2	13	36	1	4	5	0	0	0	0	2	51.2	2	4	3
324	0008654974	1	24.91	2	0	2	46	85	1	3	1	0	1	2	1	1	51.2	2	4	3
325	0008673011	1	23.41	1	1	1	13	2	1	2	5	0	0	0	0	1	51.4	2	4	3
326	0008700162	0	27.06	2	0	2	40	8	2	4	5	0	0	0	0	1	49	2	4	3
327	0008736420	0	21.76	1	0	1	10	1	1	4	2	0	0	0	0	1	51.8667	2	4	3
328	0008767730	0	20.31	1	0	2	41	12	1	2	2	0	0	0	0	1	53.4667	2	3	2
329	0008802170	0	25.39	1	0	2	43	1	1	4	5	0	0	0	0	1	48.3	2	4	3
330	0008805881	0	18.78	1	0	2	10	88	2	4	3	0	1	1	0	1	53.3667	2	4	3
331	0008827488	1	20.28	1	0	2	23	36	2	3	2	0	0	0	0	1	53.3667	2	4	3
332	0008831630	1	20.34	1	0	2	65	12	1	3	2	0	0	0	0	3	53.5667	1	2	1
333	0008848157	1	24.44	1	0	2	9	84	1	4	5	0	1	2	0	1	48.2667	2	4	3
334	0008861013	0	22.21	1	1	1	23	4	1	4	2	0	0	0	0	2	52.2333	2	3	2
335	0008894656	0	21.48	1	0	2	51	4	1	4	5	0	0	0	0	1	52.1	1	2	1
336	0008988226	0	35.11	2	0	1	51	6	2	3	4	0	0	0	0	1	48.0667	2	3	2
337	0009000896	0	22.83	1	0	2	56	27	1	4	5	0	1	4	3	1	48.1	2	3	2
338	0009012518	0	44.43	3	0	1	40	6	2	4	5	0	1	2	1	1	48.0667	1	2	1
339	0009013208	0	24.61	1	0	1	74	6	2	0	0	1	1	3	2	3	47.9	1	1	1
340	0009033673	1	26.54	3	0	1	28	24	2	3	5	0	1	3	1	1	47.8667	2	4	3
341	0009101912	1	25.8	1	0	2	18	10	2	3	5	0	0	0	0	1	47.8667	2	4	3
342	0009141034	0	20.4	1	0	1	15	120.5	2	0	0	0	1	2	0	1	47.7333	1	2	1
343	0009178448	1	25.59	3	0	1	49	6	2	2	4	0	2	3	2	1	47.6333	2	3	2
344	0009220290	1	25	2	1	2	42	7	1	3	1	0	1	3	0	1	47.7333	2	3	2
345	0009222673	0	24.97	2	0	1	54	43	2	3	2	0	0	0	0	3	47.1667	2	4	3
346	0009250415	0	21.48	1	0	1	38	4	2	2	4	0	2	2	0	1	46.9333	2	3	2
347	0009260031	0	18.78	1	0	2	11	12	1	3	2	0	0	0	0	1	46.7333	2	4	3
348	0009289745	1	20.2	2	1	1	61	0.6	1	0	0	1	0	0	0	3	46.7	2	4	3
349	0009332024	0	21.23	2	0	2	32	12	1	3	2	0	0	0	0	1	46.6667	2	4	3
350	0009357025	1	25.46	2	0	2	32	80	1	2	1	0	0	0	0	1	46.5	2	4	3
351	0009463752	0	19.23	1	0	1	28	1	1	3	3	0	1	4	0	1	46.5333	2	4	3
352	0009494893	0	17.58	1	0	1	28	2	1	3	2	0	0	0	0	1	46.5667	2	4	3
353	0009536183	1	21.26	1	0	2	24	2	1	3	1	0	0	0	0	1	123.267	2	4	3
354	0009633285	0	19.84	2	0	2	57	12	1	3	2	0	0	0	0	3	123.133	2	3	2
355	0009642140	0	22.86	2	0	2	42	12	1	3	1	0	0	0	0	1	123.033	2	3	2
356	0009673371	1	23.88	3	1	1	55	20	2	0	0	1	0	0	0	1	123.033	2	4	3
357	0009691382	0	23.03	1	1	1	20	48	1	2	4	0	0	0	0	1	123	2	4	3
358	0009692764	0	21.48	2	1	1	46	0.3	1	2	2	0	0	0	0	1	123.033	2	4	3
359	0009704735	1	18.98	1	1	1	17	1	1	4	2	0	0	0	0	1	122.867	2	4	3
360	0009713572	0	23.63	2	0	2	35	5	1	3	1	0	0	0	0	1	122.867	2	4	3
361	0009720589	1	24.49	2	0	1	56	1	1	4	1	0	1	4	3	3	122.767	1	2	1
362	0009765988	0	21.26	1	0	2	19	4	1	2	1	0	0	0	0	1	122.633	2	4	3
363	0009767274	0	23.56	1	1	2	16	6	1	3	2	0	0	0	0	1	122.633	2	4	3
364	0009776537	0	16.33	1	0	2	15	1	1	3	2	0	0	0	0	1	122.533	2	4	3
365	0009789526	0	18.26	2	0	1	51	12	1	4	1	0	1	2	2	1	121.933	2	3	2
366	0009791465	1	23.88	1	0	1	21	1	1	3	1	0	0	0	0	1	121.933	2	4	3
367	0009792928	1	28.39	2	0	1	32	12	1	3	1	0	1	4	1	1	121.867	1	2	1
368	0009812830	0	20.81	1	0	1	18	12	1	1	2	0	0	0	0	1	121.867	2	4	3
369	0009861214	0	21.78	1	0	1	29	12	1	3	1	0	0	0	0	1	121.833	2	4	3
370	0009861578	1	24.01	2	0	2	47	6	1	4	2	0	0	0	0	1	121.833	2	3	2
371	0009865556	1	18.34	1	0	1	16	12	2	3	1	0	0	0	0	1	121.6	2	4	3
372	0009896740	0	32.42	2	0	1	51	12	1	3	1	0	0	0	0	1	121.467	2	3	2
373	0010014409	1	30.27	3	0	1	38	37	1	2	2	0	0	0	0	1	121.467	2	4	3
374	0010073150	0	21.55	2	0	2	39	97	1	0	0	0	0	0	0	1	121.367	2	4	3
375	0010109053	0	26.67	2	0	1	62	36	1	0	0	0	0	0	0	1	121.467	2	4	3
376	0010139645	0	26.56	1	1	1	58	0.4	1	4	1	0	0	0	0	3	121.333	2	4	3
377	0010159886	0	27.78	2	1	2	42	12	1	3	1	0	0	0	0	1	120.4	2	4	3
378	0010233621	1	21.62	1	1	1	16	6	1	4	1	0	0	0	0	1	119.7	1	4	3
379	0010251838	1	21.78	1	0	2	23	2	2	4	1	0	0	0	0	1	119.767	1	4	3
380	0010296855	1	16.85	1	0	2	19	12	2	4	2	0	0	0	0	1	121.067	2	4	3
381	0010318935	0	23.24	2	1	2	50	0.2	1	3	2	0	0	0	2	1	116.933	2	4	3
382	0010335769	0	18.66	1	0	2	26	12	1	4	5	0	0	0	0	1	116.9	2	4	3
383	0010511298	1	19.03	2	1	1	20	3	1	3	2	0	0	0	0	1	116.9	2	4	3
384	0010562037	0	23.44	2	0	1	17	3	1	3	1	0	0	0	0	1	116.733	1	4	3
385	0010584155	0	19.22	2	1	1	13	24	1	3	1	0	0	0	0	1	116.667	2	4	3
386	0010606912	1	27.18	2	0	1	18	180	1	3	1	0	0	0	0	1	116.667	2	3	2
387	0010651867	0	20.03	2	0	1	24	12	1	1	3	1	0	0	0	1	116.7	2	4	3
388	0010670209	0	22.03	3	0	2	29	120	1	1	1	0	1	2	1	1	116.667	1	1	1
389	0010711866	1	18.23	2	1	2	13	2	1	3	2	0	0	0	0	1	116.233	2	4	3
390	0010749930	0	17.58	2	0	2	15	28	1	3	2	0	0	0	0	1	116.267	2	4	3
391	0010759264	0	22.21	1	0	2	13	12	1	3	1	0	0	0	0	1	116.233	2	4	3
392	0010772684	0	20.43	1	1	2	13	2	1	4	2	0	0	0	0	1	116.033	2	4	3
393	0010801187	1	21.55	2	1	2	44	3	1	3	1	0	1	2	2	1	115.967	2	3	2
394	0010860095	0	28.13	2	0	2	44	1	1	3	1	0	0	0	0	1	116	2	3	2
395	0010906945	0	18.59	1	0	2	14	6	1	3	5	0	0	0	0	1	116	2	4	3
396	0010910463	0	22.31	1	1	1	18	24	1	3	2	1	0	0	0	1	115.733	2	4	3
397	0011030713	0	20.08	1	0	2	14	26	1	4	5	0	1	2	0	1	115.767	2	4	3
398	0011031254	0	20.57	2	1	1	34	6	1	4	2	0	0	0	0	1	115.533	2	4	3
399	0011062527	1	20.31	2	0	2	17	9	1	3	5	0	0	0	0	1	115.533	2	4	3
400	0011064241	1	20.42	2	1	2	18	10	1	1	2	0	0	0	0	1	115.533	2	4	3
401	0011066863	1	16.53	1	1	1	9	17	1	3	2	0	0	0	0	1	115.5	2	4	3
402	0011079687	1	20.31	2	0	2	38	8	2	1	5	0	0	0	0	1	114.833	2	3	2
403	0011116933	1	25.71	1	0	1	72	4	1	3	5	0	2	3	3	3	113.633	2	4	3
404	0011191717	1	23.03	3	1	1	30	8	1	0	0	0	0	0	1	1	113.633	1	2	1
405	0011196192	0	22.27	2	1	1	30	4	1	4	5	0	0	0	0	1	113.433	2	3	2
406	0011243008	0	21.6	2	1	2	38	2	1	4	1	0	0	0	0	1	113.467	2	3	2
407	0011268357	0	22.89	2	1	2	59	3	1	3	1	0	1	1	1	1	113.467	2	3	2
408	0011280949	0	25.71	1	1	2	38	3	2	4	4	0	0	0	0	1	113	2	4	3
409	0011282122	0	30.1	1	0	1	45	6	1	4	2	0	0	0	0	1	113	2	3	2
410	0011288105	1	16.44	1	0	1	53	1	1	3	1	0	0	0	0	1	113	2	4	3
411	0011342916	0	19.53	1	0	1	43	240	2	4	1	0	0	0	0	1	112.7	2	3	2
412	0011468433	0	31.22	2	1	2	42	11	1	3	2	0	0	0	0	1	112.7	2	3	2
413	0011484755	0	24.01	1	0	2	51	2	1	4	5	0	0	0	0	1	112.5	1	2	1
414	0011494504	1	14.22	2	0	1	11	9	1	1	1	0	0	0	0	1	112.3	1	4	3
415	0011800850	0	25	2	0	2	64	72	2	1	5	0	4	4	4	3	112.233	1	1	1
416	0011852090	0	24.24	3	0	2	67	12	1	3	1	1	4	4	3	1	112.3	1	1	1
417	0011903481	0	24.54	2	0	1	34	24	1	2	1	0	0	0	0	1	111.867	2	4	3
418	0011942174	0	17.31	2	0	2	21	0.05	1	3	1	0	0	0	0	1	111.833	2	4	3
419	0011998532	0	20.82	3	0	1	31	15	1	3	2	0	0	0	0	1	111.6	2	3	2
420	0012051590	0	22.22	2	0	2	59	0.6	1	3	1	1	0	0	0	3	111.3	1	2	1
421	0012057591	0	20.2	2	0	1	31	3	1	3	5	0	0	0	0	1	108	2	3	2
422	0012107032	0	20.2	2	0	2	33	18	1	3	2	0	1	2	0	1	72	1	3	2
423	0012173876	1	29.3	2	0	1	47	12	1	3	1	0	0	0	2	2	102	1	2	1
424	0012619934	1	29.3	2	0	2	47	2	1	3	1	0	0	0	1	2	102	2	3	2
425	0012765225	0	19.92	2	0	1	46	24	1	1	1	0	0	0	0	3	95	2	3	2
426	0013105827	0	19.92	2	0	2	46	24	1	1	2	0	0	0	0	3	95	2	3	2
427	0013135803	1	19.6	2	1	1	11	12	1	0	0	0	0	0	0	1	93.3333	2	4	3
428	0013261531	1	19.6	2	1	2	11	12	1	0	0	0	0	0	0	1	93.3333	2	4	3
429	0013269939	1	22.34	1	0	1	11	48	1	3	4	0	0	0	0	1	91.2333	2	4	3
430	0013269950	1	22.34	1	0	2	11	48	1	3	4	0	0	0	0	1	91.2333	2	4	3
431	0013286287	0	28.84	3	1	1	44	2	1	4	1	0	1	2	2	1	90.8333	2	3	2
432	0013304421	0	28.84	3	1	2	44	2	1	4	1	0	1	2	2	1	90.8333	2	3	2
433	0013312656	0	27.34	2	0	1	54	12	1	4	2	0	1	2	2	3	90.7667	1	2	1
434	0013325551	0	27.34	2	0	2	54	12	1	4	2	0	1	2	2	3	90.7667	1	2	1
435	0013328631	0	18.36	2	0	1	47	120	1	4	5	1	4	4	3	3	85	1	2	1
436	0013405909	0	18.36	2	0	2	47	120	1	4	5	1	4	4	3	3	85	1	2	1
437	0013433494	0	24.12	2	0	1	38	3	1	3	1	0	0	0	2	1	84	1	2	1
438	0013449378	0	24.12	2	0	2	38	3	1	4	2	0	1	3	2	1	84	1	2	1
439	0013449663	0	17.63	1	0	1	24	120	1	4	1	0	1	3	1	1	83	2	3	2
440	0013457346	0	17.63	1	0	2	24	120	1	4	1	0	0	0	1	1	83	2	4	3
441	0013457522	1	22.74	2	0	1	21	240	2	3	2	0	0	0	0	1	79.8667	2	3	2
442	0013470502	1	22.74	2	0	2	21	240	1	3	2	0	0	0	0	1	79.8667	2	3	2
443	0013471811	1	18.12	2	0	1	14	6	1	3	1	0	0	0	0	1	79	2	4	3
444	0013476534	1	18.12	2	0	2	14	6	1	4	2	0	0	0	0	2	79	2	4	3
445	0013477810	0	24.09	1	0	1	42	72	1	4	4	0	4	2	2	3	79	2	3	2
446	0013543236	0	24.09	1	0	2	42	72	1	4	5	0	4	4	2	3	79	2	3	2
447	0013562839	1	25.51	1	0	1	12	24	2	4	2	0	0	0	0	1	79	2	3	2
448	0013566460	1	25.51	1	0	2	12	24	2	4	2	0	0	0	0	1	79	2	4	3
449	0013592144	0	17.85	0	0	1	6	1	1	4	1	0	0	0	0	1	78	2	4	3
450	0013604993	0	17.85	0	0	2	6	1	1	4	1	0	0	0	0	2	78	2	4	3
451	0013679401	0	21.45	1	0	1	32	12	1	4	1	0	0	0	0	1	75.6	2	4	3
452	0013698486	0	21.45	1	0	2	32	12	1	4	1	0	0	0	0	1	75.6	2	4	3
453	0013702271	0	22.6	1	0	1	56	168	1	3	3	0	4	3	3	3	74.9667	1	2	1
454	0013708201	0	22.6	1	0	2	56	168	1	3	3	0	4	4	3	3	74.9667	1	1	1
455	0013711125	1	19.78	1	1	1	16	1	1	3	2	0	0	0	0	1	74	2	4	3
456	0013744889	1	19.78	1	1	2	16	1	1	2	5	0	1	1	1	1	74	2	4	3
457	0013754114	0	18.78	1	1	1	14	3	1	4	5	0	0	0	0	1	74	1	4	3
458	0013755862	0	18.78	1	1	2	14	3	1	4	5	0	0	0	0	1	74	2	4	3
459	0013761019	0	19.98	1	0	1	12	36	1	4	5	0	0	0	0	2	68.9	1	4	3
460	0013937744	0	19.98	1	0	2	12	36	1	4	2	0	0	0	0	2	68.9	2	3	2
461	0013975749	0	23.43	2	0	1	43	63	1	4	2	0	0	0	0	1	68.9	2	3	2
462	0014469429	0	23.43	2	0	2	43	63	1	4	2	0	0	0	0	3	68.9	2	3	2
463	0014469711	1	19.78	1	1	1	18	1	1	2	1	0	0	0	0	1	67.6333	2	4	3
464	0014476884	1	19.78	1	1	2	18	1	1	4	2	0	0	0	0	1	67.6333	2	4	3
465	0014480783	0	21.34	2	1	1	38	6	1	4	1	0	0	0	0	1	68	2	4	3
466	0014504056	0	21.34	2	1	2	38	6	1	4	1	0	0	0	0	1	68	2	4	3
467	0014516586	0	23.22	2	0	1	49	12	1	4	5	0	0	0	0	3	67	2	4	3
468	0014532130	0	23.22	2	0	2	49	12	1	4	5	0	0	0	0	3	67	2	4	3
469	0014550061	0	26.97	2	0	1	42	4	1	4	1	0	0	0	0	1	61.8333	2	4	3
470	0014564731	0	26.97	2	0	2	42	4	1	4	1	0	0	0	0	1	61.8333	2	4	3
471	0014599013	1	19.78	1	1	1	15	24	1	4	1	0	0	0	0	1	61.7333	2	4	3
472	0014600211	1	19.78	1	1	2	15	24	1	4	1	0	0	0	0	1	61.7333	2	4	3
473	0014604610	0	19.65	1	0	1	19	12	1	0	0	0	0	0	0	1	61.6	2	4	3
474	0014607196	0	19.65	1	0	2	19	12	1	1	1	0	0	0	0	1	61.6	2	4	3
475	0014609088	0	13.78	1	0	1	11	2	1	4	1	0	0	0	0	1	61.5333	2	4	3
476	0014655006	0	13.78	1	0	2	11	2	1	4	1	0	0	0	0	1	61.5333	2	4	3
477	0014656426	1	23.88	2	0	1	55	36	1	3	2	0	1	2	0	3	60	2	4	3
478	0014680453	1	23.88	2	0	2	55	36	1	3	4	0	0	0	0	1	60	2	4	3
479	0014698821	0	21.34	2	1	1	35	0.3	1	4	2	0	0	0	0	1	59	2	4	3
480	0014740759	0	21.34	2	1	2	35	0.3	1	4	2	0	0	0	0	1	59	2	4	3
481	0014782730	1	27.72	2	0	1	76	9	1	4	2	0	1	4	4	3	56.8333	1	2	1
482	0014809511	1	27.72	2	0	2	76	9	1	4	2	1	4	4	4	3	56.8333	1	1	1
483	0014847874	0	20.29	1	0	1	25	2.5	1	4	1	0	0	0	0	1	55.8333	2	4	3
484	0014854908	0	20.29	1	0	2	25	2.5	1	4	1	0	0	0	0	1	55.8333	2	4	3
485	0014899500	0	22.48	2	0	1	37	12	1	4	1	0	0	0	0	1	55.6	2	4	3
486	0014903321	0	22.48	2	0	2	37	12	1	4	1	0	0	0	0	1	55.6	2	4	3
487	0014920648	1	16.69	1	0	1	14	24	1	3	2	0	0	0	0	1	55	2	4	3
488	0014920792	1	16.69	1	0	2	14	24	1	3	2	0	0	0	0	1	55	2	4	3
489	0014955687	0	20.7	1	1	1	30	3	1	4	1	0	1	2	0	2	52	2	4	3
490	0014974081	0	20.7	1	1	2	28	24	1	4	1	0	1	2	0	2	52	2	3	2
491	0015042136	0	25.78	3	0	1	46	6	2	2	5	1	4	4	2	3	51.1333	1	2	1
492	0015046326	0	25.78	3	0	2	46	6	2	2	5	1	4	4	2	3	51.1333	1	1	1
493	0015048412	0	29.3	2	0	1	50	12	2	3	5	0	4	2	2	2	41	2	3	2
494	0015053823	0	29.3	2	0	2	44	84	2	3	5	0	4	2	2	1	41	2	3	2
495	0015065757	0	25.71	1	1	1	22	96	1	4	1	1	0	0	0	1	119.733	2	4	3
496	0015075458	0	25.71	1	1	2	22	96	1	4	1	0	1	2	0	1	119.733	2	3	2
497	0015128086	0	24.09	2	0	1	55	5	1	3	2	0	1	1	1	3	121.067	2	4	3
498	0015155933	0	24.09	2	0	2	54	12	1	4	2	0	1	1	1	3	121.067	2	3	2
499	0015192730	0	24.14	2	0	1	30	10	1	3	1	0	0	0	0	1	115	2	3	2
500	0017308986	0	24.14	2	0	2	30	11	1	3	1	0	0	0	0	1	115	1	2	1
501	0019920919	1	23.44	2	0	1	28	1	1	3	1	0	0	0	0	1	112.967	2	4	3
502	0019920919	1	23.44	2	0	2	28	1	1	3	2	0	0	0	0	1	112.967	2	4	3
